# Supplementary material for: N-[(2S)-2-Chloro­propano­yl]glycine
Source: Acta Crystallogr Sect E Struct Rep Online. 2012 Aug 31;68(Pt 9):o2814. doi: 10.1107/S1600536812036720 (PMC3435838; doi:10.1107/S1600536812036720)
Supplement: Supplementary file 2 [file e-68-o2814-Isup2.hkl]

# 
# h,k,l, Fc-squared, Fo-squared, sigma(Fo-squared) and status flag 
# 
data_I
_shelx_title '    X in P2(1)2(1)2(1)' 
_shelx_refln_list_code          4 
_shelx_F_calc_maximum       77.84 
_exptl_crystal_F_000       344.00 
_reflns_d_resolution_high  0.8292 
 
loop_ 
 _symmetry_equiv_pos_as_xyz 
 'x, y, z' 
 '-x+1/2, -y, z+1/2' 
 'x+1/2, -y+1/2, -z' 
 '-x, y+1/2, -z+1/2' 
 
_cell_length_a     5.5170 
_cell_length_b    11.6220 
_cell_length_c    11.9640 
_cell_angle_alpha  90.000 
_cell_angle_beta   90.000 
_cell_angle_gamma  90.000 
 
_shelx_F_squared_multiplier     1.000 
 
loop_ 
 _refln_index_h 
 _refln_index_k 
 _refln_index_l 
 _refln_F_squared_calc 
 _refln_F_squared_meas 
 _refln_F_squared_sigma 
 _refln_observed_status 
   2   0   0       93.28       96.86      2.01 o 
   4   0   0        0.24        0.40      1.16 o 
   6   0   0       39.13       44.69      3.09 o 
   1   1   0     1383.15     1669.48     21.22 o 
   2   1   0      138.40      148.88      2.16 o 
   3   1   0      886.98      841.97      6.12 o 
   4   1   0      201.13      223.88      3.88 o 
   5   1   0       85.72       84.14      3.18 o 
   6   1   0       92.83       93.49      3.87 o 
   0   2   0     1748.43     1855.76     22.27 o 
   1   2   0     2774.90     2474.25     28.72 o 
   2   2   0      136.70      144.66      2.73 o 
   3   2   0       10.77        8.52      1.06 o 
   4   2   0        0.01        2.36      1.19 o 
   5   2   0        2.30        3.91      1.69 o 
   6   2   0      127.28      132.23      4.69 o 
   1   3   0      281.56      297.68      2.72 o 
   2   3   0      683.15      707.65      4.84 o 
   3   3   0     1732.10     1717.84      8.85 o 
   4   3   0       25.21       20.12      1.72 o 
   5   3   0       15.45       12.89      1.88 o 
   6   3   0        0.18        2.30      2.02 o 
   0   4   0     1722.00     1386.36     26.77 o 
   1   4   0      632.06      642.46      5.03 o 
   2   4   0      516.62      536.85      4.53 o 
   3   4   0       16.16       18.42      1.45 o 
   4   4   0        0.01        0.42      2.61 o 
   5   4   0       21.09       18.71      1.92 o 
   6   4   0       74.65       74.92      3.60 o 
   1   5   0      155.00      185.88      2.63 o 
   2   5   0      211.52      205.63      2.63 o 
   3   5   0      342.85      335.11      4.29 o 
   4   5   0      243.51      262.56      4.48 o 
   5   5   0       21.54       19.74      2.23 o 
   6   5   0       28.47       25.46      2.71 o 
   0   6   0     3726.95     3823.78     51.44 o 
   1   6   0      578.22      591.13      4.98 o 
   2   6   0        6.45        5.84      1.00 o 
   3   6   0      101.11       88.35      2.83 o 
   4   6   0        0.33        0.63      1.54 o 
   5   6   0        0.03        1.68      1.52 o 
   6   6   0        2.95        0.66      2.10 o 
   1   7   0       31.85       34.81      1.93 o 
   2   7   0      539.03      552.07      5.53 o 
   3   7   0       40.82       39.56      2.09 o 
   4   7   0       68.93       67.83      2.83 o 
   5   7   0       83.24       77.51      3.38 o 
   0   8   0      117.04      140.00      4.44 o 
   1   8   0       25.26       20.51      1.51 o 
   2   8   0        2.96        3.66      1.37 o 
   3   8   0       18.90       17.23      1.89 o 
   4   8   0       33.81       24.44      2.41 o 
   5   8   0       29.54       26.40      2.50 o 
   1   9   0       63.48       67.71      2.63 o 
   2   9   0       84.01       80.23      2.82 o 
   3   9   0       22.74       20.58      1.95 o 
   4   9   0        6.17        2.98      2.04 o 
   5   9   0       15.84       11.69      2.30 o 
   0  10   0        8.35        6.36      2.06 o 
   1  10   0       84.80       77.05      2.90 o 
   2  10   0       76.31       74.68      2.92 o 
   3  10   0        0.01        3.42      1.57 o 
   4  10   0       20.36       19.79      2.46 o 
   1  11   0       69.43       75.23      3.08 o 
   2  11   0      123.62      113.76      3.84 o 
   3  11   0       25.21       26.94      2.40 o 
   4  11   0       17.27       16.95      2.38 o 
   0  12   0       89.77       81.35      3.44 o 
   1  12   0       11.92       11.07      2.33 o 
   2  12   0        8.76        5.46      2.00 o 
   3  12   0        9.68        6.36      2.21 o 
   1  13   0       45.59       51.72      3.15 o 
   2  13   0       17.54       22.03      2.45 o 
   0  14   0       11.13        7.42      2.74 o 
   1   0   1       49.24       48.71     10.05 o 
   2   0   1     2579.68     2609.30     25.84 o 
   3   0   1      261.93      253.99     11.58 o 
   4   0   1      234.06      201.03      2.81 o 
   5   0   1      298.31      298.24      3.71 o 
   6   0   1        0.23        0.50      1.50 o 
  -6   1   1        1.70        6.30      1.82 o 
  -5   1   1       48.10       47.99      2.61 o 
  -4   1   1       50.27       47.92      2.13 o 
  -3   1   1       62.17       63.32      2.01 o 
  -2   1   1      473.05      568.55      4.11 o 
  -1   1   1     4355.66     4306.85     35.60 o 
   0   1   1      383.07      389.61      8.67 o 
   1   1   1     4469.30     4220.17     35.16 o 
   2   1   1      484.13      542.02      4.00 o 
   3   1   1       64.73       74.64      2.16 o 
   4   1   1       49.41       52.71      2.17 o 
   5   1   1       48.46       48.91      2.58 o 
   6   1   1        1.82        2.39      1.98 o 
  -6   2   1       45.17       42.98      2.85 o 
  -5   2   1       62.16       55.15      2.70 o 
  -4   2   1      514.06      496.67      5.44 o 
  -3   2   1      393.09      428.83      4.38 o 
  -2   2   1      338.42      312.40      3.19 o 
  -1   2   1       68.27       66.85      1.04 o 
   0   2   1      315.00      323.91      1.84 o 
   1   2   1       73.45       71.45      1.08 o 
   2   2   1      351.91      292.91      3.12 o 
   3   2   1      390.15      455.64      4.61 o 
   4   2   1      503.01      527.21      5.86 o 
   5   2   1       60.98       61.57      2.82 o 
   6   2   1       43.84       44.93      3.09 o 
  -6   3   1        7.75        9.93      2.12 o 
  -5   3   1        3.23        6.61      1.63 o 
  -4   3   1        5.34        7.94      1.41 o 
  -3   3   1      152.18      155.93      2.84 o 
  -2   3   1     2875.92     2813.69     40.75 o 
  -1   3   1     6029.12     6003.63     50.40 o 
   0   3   1      868.88      935.72     18.73 o 
   1   3   1     6058.31     5923.32     50.06 o 
   2   3   1     2889.82     2819.78     41.03 o 
   3   3   1      147.36      162.58      2.91 o 
   4   3   1        5.93        7.57      1.48 o 
   5   3   1        2.97        3.75      1.03 o 
   6   3   1        7.20        6.99      2.27 o 
  -6   4   1       12.33       11.11      2.40 o 
  -5   4   1       26.96       29.42      2.44 o 
  -4   4   1      454.00      457.45      5.68 o 
  -3   4   1       39.77       34.04      1.72 o 
  -2   4   1       11.67       13.24      1.43 o 
  -1   4   1      563.91      542.25      4.08 o 
   0   4   1     1921.83     1982.08     40.31 o 
   1   4   1      572.41      558.47      4.10 o 
   2   4   1        8.36       10.38      1.25 o 
   3   4   1       37.83       30.59      1.77 o 
   4   4   1      461.28      454.17      5.64 o 
   5   4   1       26.72       25.55      2.28 o 
   6   4   1       13.26       14.18      2.40 o 
  -6   5   1       20.82       21.83      2.75 o 
  -5   5   1       32.75       34.05      2.51 o 
  -4   5   1       36.64       34.90      2.16 o 
  -3   5   1        6.21        5.80      1.31 o 
  -2   5   1      384.36      416.91      4.32 o 
  -1   5   1      140.05      170.50      2.55 o 
   0   5   1       71.74       62.54      1.98 o 
   1   5   1      139.64      149.49      2.35 o 
   2   5   1      380.03      414.71      4.25 o 
   3   5   1        5.32        5.35      1.18 o 
   4   5   1       38.17       36.68      2.20 o 
   5   5   1       32.10       30.19      2.50 o 
   6   5   1       21.28       23.09      2.74 o 
  -5   6   1       13.02       14.69      2.17 o 
  -4   6   1       39.68       40.44      2.40 o 
  -3   6   1      156.81      144.80      3.33 o 
  -2   6   1      374.03      408.82      4.57 o 
  -1   6   1       78.66       94.73      2.14 o 
   0   6   1      428.11      439.08      7.15 o 
   1   6   1       83.49       91.12      2.10 o 
   2   6   1      364.08      360.35      4.26 o 
   3   6   1      153.58      148.45      3.35 o 
   4   6   1       38.02       38.17      2.28 o 
   5   6   1       13.58       17.44      1.98 o 
  -5   7   1        6.86        7.66      2.22 o 
  -4   7   1       24.59       23.65      2.06 o 
  -3   7   1       84.45       92.47      3.02 o 
  -2   7   1       34.00       35.24      1.78 o 
  -1   7   1      141.25      132.24      2.86 o 
   0   7   1       94.98       88.89      1.77 o 
   1   7   1      147.44      132.81      2.66 o 
   2   7   1       36.30       30.12      1.73 o 
   3   7   1       86.22       85.01      2.84 o 
   4   7   1       24.03       22.45      2.00 o 
   5   7   1        7.08        7.00      2.10 o 
  -5   8   1        1.30        3.54      2.17 o 
  -4   8   1       14.58       10.20      2.15 o 
  -3   8   1      251.27      251.40      4.78 o 
  -2   8   1      135.18      129.36      3.32 o 
  -1   8   1      140.98      155.63      3.11 o 
   0   8   1      253.20      233.50      6.46 o 
   1   8   1      137.01      146.98      3.04 o 
   2   8   1      133.30      128.76      3.17 o 
   3   8   1      249.67      250.82      4.51 o 
   4   8   1       14.73       17.65      1.93 o 
   5   8   1        1.38        3.16      1.94 o 
  -5   9   1       11.77        9.69      2.31 o 
  -4   9   1       21.43       22.43      2.53 o 
  -3   9   1        0.82        1.28      1.53 o 
  -2   9   1       10.82       11.30      1.69 o 
  -1   9   1       61.29       59.93      2.44 o 
   0   9   1      383.51      396.43      6.07 o 
   1   9   1       63.58       58.28      2.45 o 
   2   9   1        9.77        9.15      1.50 o 
   3   9   1        0.67        3.96      1.52 o 
   4   9   1       21.18       23.03      2.30 o 
   5   9   1       12.02       12.41      2.36 o 
  -4  10   1       50.40       45.21      3.22 o 
  -3  10   1      143.95      148.36      4.22 o 
  -2  10   1       83.31       79.07      3.24 o 
  -1  10   1       48.63       48.68      2.34 o 
   0  10   1      108.64      105.41      2.31 o 
   1  10   1       50.73       50.48      2.43 o 
   2  10   1       84.78       89.06      3.09 o 
   3  10   1      143.23      139.01      4.10 o 
   4  10   1       49.93       49.82      2.95 o 
  -4  11   1        0.03        1.88      1.99 o 
  -3  11   1       10.62        9.69      2.13 o 
  -2  11   1       17.48       19.25      2.04 o 
  -1  11   1       29.22       27.36      2.25 o 
   0  11   1       65.71       66.39      2.04 o 
   1  11   1       29.77       29.84      2.35 o 
   2  11   1       18.86       19.64      1.99 o 
   3  11   1       10.01       10.80      2.01 o 
   4  11   1        0.04        0.97      2.06 o 
  -3  12   1       21.15       24.68      2.80 o 
  -2  12   1        0.05        3.07      1.69 o 
  -1  12   1       13.32       19.67      2.20 o 
   0  12   1       17.23       15.60      1.96 o 
   1  12   1       12.75       16.63      2.14 o 
   2  12   1        0.07        0.29      1.69 o 
   3  12   1       21.82       20.37      2.70 o 
  -2  13   1        8.36       10.06      2.20 o 
  -1  13   1       20.72       22.98      2.46 o 
   0  13   1       83.19       88.11      2.71 o 
   1  13   1       20.75       20.27      2.45 o 
   2  13   1        7.71        8.35      2.24 o 
   0   0   2      691.67      718.42      9.31 o 
   1   0   2     4845.96     4864.30     28.48 o 
   2   0   2      138.73      119.17      3.44 o 
   3   0   2      804.68      807.23      4.71 o 
   4   0   2       27.07       24.91      2.43 o 
   5   0   2       49.97       48.95      4.32 o 
   6   0   2       60.47       68.86      2.50 o 
  -6   1   2        1.50        2.12      1.96 o 
  -5   1   2       93.74       86.02      2.90 o 
  -4   1   2       79.12       74.81      2.48 o 
  -3   1   2     1826.39     1893.55      9.08 o 
  -2   1   2     1392.89     1443.56      6.63 o 
  -1   1   2      573.86      573.51      3.83 o 
   0   1   2      320.06      330.39      9.24 o 
   1   1   2      584.26      724.94      3.79 o 
   2   1   2     1385.21     1261.81     26.88 o 
   3   1   2     1843.36     1612.78     36.53 o 
   4   1   2       78.17       69.03      2.39 o 
   5   1   2       99.14       97.03      3.25 o 
   6   1   2        1.87        4.34      1.86 o 
  -6   2   2       74.57       70.32      2.98 o 
  -5   2   2      155.96      150.74      3.86 o 
  -4   2   2       85.59       92.34      2.74 o 
  -3   2   2      202.71      247.11      3.48 o 
  -2   2   2      375.74      399.20      3.73 o 
  -1   2   2      259.12      281.19      2.67 o 
   0   2   2     4419.05     4178.99     25.99 o 
   1   2   2      268.21      276.72      2.64 o 
   2   2   2      363.01      347.57      3.45 o 
   3   2   2      190.81      230.54      3.35 o 
   4   2   2       88.12       95.54      2.85 o 
   5   2   2      159.42      165.48      4.18 o 
   6   2   2       73.62       82.74      3.71 o 
  -6   3   2       31.79       38.42      2.75 o 
  -5   3   2       52.71       47.63      2.53 o 
  -4   3   2      126.94      127.35      3.30 o 
  -3   3   2      337.96      331.47      4.10 o 
  -2   3   2       47.99       49.91      1.48 o 
  -1   3   2     2226.95     2194.20     33.99 o 
   0   3   2      191.62      181.65      5.70 o 
   1   3   2     2211.14     2267.85     34.34 o 
   2   3   2       42.83       35.69      1.48 o 
   3   3   2      334.27      322.05      4.11 o 
   4   3   2      130.73      135.19      3.42 o 
   5   3   2       48.94       51.72      2.69 o 
   6   3   2       31.43       34.77      2.85 o 
  -6   4   2       47.98       45.38      3.05 o 
  -5   4   2       32.67       34.79      2.32 o 
  -4   4   2      101.70      106.36      3.12 o 
  -3   4   2      170.32      180.44      3.23 o 
  -2   4   2      196.96      226.80      3.08 o 
  -1   4   2     1308.56     1196.42     27.67 o 
   0   4   2      352.15      351.52      5.45 o 
   1   4   2     1309.34     1176.71     27.00 o 
   2   4   2      207.52      235.34      3.19 o 
   3   4   2      178.32      190.47      3.34 o 
   4   4   2      105.05      101.26      3.13 o 
   5   4   2       31.01       32.06      2.41 o 
   6   4   2       47.79       46.27      3.29 o 
  -6   5   2        2.37        4.05      2.06 o 
  -5   5   2       24.75       26.33      2.39 o 
  -4   5   2      145.72      138.71      3.59 o 
  -3   5   2      484.75      449.46      5.09 o 
  -2   5   2      354.70      345.40      4.02 o 
  -1   5   2      398.22      402.23      3.94 o 
   0   5   2     1064.34     1154.16      6.89 o 
   1   5   2      401.35      398.71      3.94 o 
   2   5   2      350.63      348.52      4.03 o 
   3   5   2      477.06      454.73      5.13 o 
   4   5   2      142.27      146.24      3.70 o 
   5   5   2       23.92       30.01      2.50 o 
   6   5   2        2.47        7.33      2.04 o 
  -5   6   2        1.95        2.68      1.61 o 
  -4   6   2       13.62       14.82      1.75 o 
  -3   6   2      147.96      147.81      3.27 o 
  -2   6   2       85.87       78.82      2.31 o 
  -1   6   2      322.78      337.00      3.89 o 
   0   6   2      684.26      722.77     33.90 o 
   1   6   2      328.44      347.02      3.92 o 
   2   6   2       84.22       69.04      2.28 o 
   3   6   2      150.80      149.38      3.25 o 
   4   6   2       14.29       14.19      1.80 o 
   5   6   2        1.53        1.86      1.71 o 
  -5   7   2        7.76        7.28      1.89 o 
  -4   7   2       52.84       54.91      2.63 o 
  -3   7   2       37.78       35.09      2.07 o 
  -2   7   2        9.18       13.15      1.47 o 
  -1   7   2      638.14      668.09      5.87 o 
   0   7   2      146.52      165.55      2.32 o 
   1   7   2      649.80      707.74      5.94 o 
   2   7   2        8.06        8.24      1.32 o 
   3   7   2       37.38       30.68      2.07 o 
   4   7   2       51.96       51.15      2.71 o 
   5   7   2        8.24        8.45      1.80 o 
  -5   8   2       54.20       57.05      3.17 o 
  -4   8   2       37.89       38.77      2.54 o 
  -3   8   2       84.93       80.07      2.91 o 
  -2   8   2       40.76       45.68      2.12 o 
  -1   8   2      341.76      334.62      4.50 o 
   0   8   2       57.94       59.57      3.00 o 
   1   8   2      336.01      325.69      4.51 o 
   2   8   2       43.24       46.62      2.13 o 
   3   8   2       85.70       80.76      2.99 o 
   4   8   2       37.46       39.61      2.67 o 
   5   8   2       55.86       57.94      3.30 o 
  -5   9   2       13.02       15.46      2.35 o 
  -4   9   2       30.99       32.72      2.54 o 
  -3   9   2       31.40       32.69      2.41 o 
  -2   9   2       21.89       22.48      1.98 o 
  -1   9   2       21.91       27.38      1.81 o 
   0   9   2       57.20       65.23      3.45 o 
   1   9   2       20.00       24.07      1.88 o 
   2   9   2       23.69       27.97      1.90 o 
   3   9   2       31.06       31.57      2.38 o 
   4   9   2       29.54       29.36      2.69 o 
   5   9   2       12.67       14.73      2.45 o 
  -4  10   2       29.51       34.77      2.75 o 
  -3  10   2        1.53        0.95      1.64 o 
  -2  10   2       45.77       44.14      2.40 o 
  -1  10   2       71.92       67.65      2.85 o 
   0  10   2       45.98       44.60      1.68 o 
   1  10   2       69.23       68.02      2.71 o 
   2  10   2       47.03       48.62      2.60 o 
   3  10   2        1.59        0.87      1.70 o 
   4  10   2       29.31       31.84      2.66 o 
  -4  11   2       73.52       70.10      3.57 o 
  -3  11   2        8.82       10.29      2.08 o 
  -2  11   2        0.26        2.19      1.64 o 
  -1  11   2      119.77      125.00      3.67 o 
   0  11   2      240.36      237.77      8.36 o 
   1  11   2      118.89      117.86      3.67 o 
   2  11   2        0.47        2.59      1.64 o 
   3  11   2        9.04        8.84      2.08 o 
   4  11   2       73.97       72.87      3.85 o 
  -3  12   2        8.86        9.01      2.19 o 
  -2  12   2        3.51        1.95      1.78 o 
  -1  12   2       60.57       63.43      3.19 o 
   0  12   2       26.98       35.73      4.67 o 
   1  12   2       59.63       60.69      3.01 o 
   2  12   2        3.33        3.65      1.88 o 
   3  12   2        8.75        8.65      2.25 o 
  -2  13   2        4.87        4.46      2.16 o 
  -1  13   2       21.17       21.73      2.46 o 
   0  13   2       44.73       43.71      2.21 o 
   1  13   2       20.86       20.16      2.58 o 
   2  13   2        5.32        5.20      1.95 o 
   1   0   3     2285.09     2078.32     57.44 o 
   2   0   3      921.90     1007.93     27.19 o 
   3   0   3      419.03      479.01      3.44 o 
   4   0   3       12.62       10.61      1.09 o 
   5   0   3        9.35       10.55      1.35 o 
   6   0   3       13.28        8.74      1.71 o 
  -6   1   3       32.47       29.54      2.67 o 
  -5   1   3       30.31       27.43      2.18 o 
  -4   1   3      118.35      103.56      2.85 o 
  -3   1   3      288.20      315.65      3.84 o 
  -2   1   3      342.80      279.83      3.04 o 
  -1   1   3      518.58      485.69      3.40 o 
   0   1   3     4693.01     4775.85    131.61 o 
   1   1   3      501.46      494.24      3.40 o 
   2   1   3      331.85      275.51      3.01 o 
   3   1   3      291.52      308.04      3.83 o 
   4   1   3      118.54      109.05      2.98 o 
   5   1   3       29.58       30.23      2.20 o 
   6   1   3       31.95       36.27      2.67 o 
  -6   2   3       31.72       27.74      2.62 o 
  -5   2   3       40.47       41.49      2.45 o 
  -4   2   3      207.27      210.02      3.83 o 
  -3   2   3      208.29      208.91      3.29 o 
  -2   2   3     1043.47     1079.61      6.23 o 
  -1   2   3     2944.72     2922.74     36.71 o 
   0   2   3     1634.22     1378.35     65.43 o 
   1   2   3     2892.22     3080.66     36.87 o 
   2   2   3     1023.12     1088.54      6.14 o 
   3   2   3      208.32      237.37      3.43 o 
   4   2   3      206.32      206.91      3.78 o 
   5   2   3       40.37       40.72      2.42 o 
   6   2   3       30.80       27.72      2.79 o 
  -6   3   3        8.50       11.59      2.09 o 
  -5   3   3        1.50        0.98      1.67 o 
  -4   3   3      352.15      353.27      5.00 o 
  -3   3   3       54.94       49.54      2.09 o 
  -2   3   3      318.82      315.61      3.56 o 
  -1   3   3       10.70       15.00      1.15 o 
   0   3   3       19.78       24.12      3.28 o 
   1   3   3        8.94       10.08      1.21 o 
   2   3   3      329.01      334.93      3.64 o 
   3   3   3       52.87       52.76      2.19 o 
   4   3   3      350.95      351.42      5.00 o 
   5   3   3        1.94        2.74      1.59 o 
   6   3   3        8.90        3.96      2.21 o 
  -6   4   3       30.81       30.45      2.65 o 
  -5   4   3       11.23       10.27      2.02 o 
  -4   4   3       93.37       99.37      3.09 o 
  -3   4   3      231.15      241.08      3.81 o 
  -2   4   3      382.52      335.69      3.86 o 
  -1   4   3       94.46      100.96      2.01 o 
   0   4   3      564.18      563.95     31.77 o 
   1   4   3       83.85       88.27      1.89 o 
   2   4   3      382.56      346.25      3.96 o 
   3   4   3      229.92      243.81      3.77 o 
   4   4   3       98.41       97.73      3.16 o 
   5   4   3       11.84       12.76      2.09 o 
   6   4   3       30.28       29.93      2.98 o 
  -6   5   3       37.57       41.42      3.03 o 
  -5   5   3        6.19        6.66      1.66 o 
  -4   5   3       75.14       75.63      2.88 o 
  -3   5   3      697.13      713.38      6.55 o 
  -2   5   3      146.19      146.81      2.71 o 
  -1   5   3      714.69      729.26      5.49 o 
   0   5   3      978.52      988.36     14.96 o 
   1   5   3      725.42      732.14      5.47 o 
   2   5   3      150.91      141.00      2.76 o 
   3   5   3      695.30      694.07      6.52 o 
   4   5   3       74.88       78.05      2.90 o 
   5   5   3        6.47        7.70      1.82 o 
   6   5   3       38.67       40.45      3.06 o 
  -5   6   3        4.43        1.54      1.87 o 
  -4   6   3       17.89       15.37      1.85 o 
  -3   6   3       46.36       49.82      2.41 o 
  -2   6   3      288.15      293.54      4.06 o 
  -1   6   3      399.16      401.96      4.39 o 
   0   6   3        5.59        6.68      1.23 o 
   1   6   3      396.75      434.36      4.53 o 
   2   6   3      279.83      309.63      4.15 o 
   3   6   3       49.96       50.69      2.37 o 
   4   6   3       19.49       16.09      1.94 o 
   5   6   3        4.89        7.88      1.89 o 
  -5   7   3       33.83       33.03      2.44 o 
  -4   7   3       44.26       39.01      2.48 o 
  -3   7   3      225.14      211.19      4.28 o 
  -2   7   3       42.98       44.54      2.01 o 
  -1   7   3       78.92       84.60      2.44 o 
   0   7   3     1288.16     1278.30     40.63 o 
   1   7   3       74.89       81.51      2.40 o 
   2   7   3       43.19       49.24      2.11 o 
   3   7   3      229.99      224.37      4.28 o 
   4   7   3       41.98       45.15      2.49 o 
   5   7   3       32.25       33.31      2.62 o 
  -5   8   3       10.04        9.28      2.04 o 
  -4   8   3       16.24       17.67      2.10 o 
  -3   8   3      157.77      140.12      3.80 o 
  -2   8   3       66.00       68.68      2.49 o 
  -1   8   3      319.63      341.74      4.68 o 
   0   8   3      320.50      320.01      9.03 o 
   1   8   3      310.99      332.22      4.63 o 
   2   8   3       68.44       67.62      2.56 o 
   3   8   3      159.44      159.85      3.96 o 
   4   8   3       16.05       17.23      2.13 o 
   5   8   3        9.82       11.97      2.21 o 
  -4   9   3       27.28       26.84      2.49 o 
  -3   9   3       26.79       31.37      2.23 o 
  -2   9   3       45.61       39.27      2.33 o 
  -1   9   3       62.06       61.92      2.60 o 
   0   9   3      120.32      109.31      2.35 o 
   1   9   3       63.47       60.29      2.46 o 
   2   9   3       47.43       41.03      2.36 o 
   3   9   3       26.16       33.84      2.33 o 
   4   9   3       27.73       28.30      2.58 o 
  -4  10   3        1.93        1.78      2.11 o 
  -3  10   3       10.47       12.44      1.90 o 
  -2  10   3       19.11       18.32      2.08 o 
  -1  10   3      114.23      110.39      3.32 o 
   0  10   3       78.75       79.28      2.09 o 
   1  10   3      113.76      103.61      3.39 o 
   2  10   3       18.40       18.79      1.93 o 
   3  10   3       10.13       10.61      1.98 o 
   4  10   3        2.08        0.10      2.04 o 
  -3  11   3       18.44       26.13      2.27 o 
  -2  11   3        5.92        4.00      1.91 o 
  -1  11   3       79.21       82.09      3.26 o 
   0  11   3      162.88      147.91      2.90 o 
   1  11   3       79.11       86.03      3.27 o 
   2  11   3        6.23        5.55      1.90 o 
   3  11   3       17.77       16.04      2.38 o 
  -3  12   3       34.96       32.02      2.83 o 
  -2  12   3        7.60        7.10      1.87 o 
  -1  12   3       23.24       22.37      2.30 o 
   0  12   3        0.17        1.67      1.94 o 
   1  12   3       23.25       21.44      2.33 o 
   2  12   3        7.74        6.62      1.97 o 
   3  12   3       34.83       35.27      2.93 o 
  -2  13   3        9.72        7.64      2.31 o 
  -1  13   3       11.93       13.83      2.27 o 
   0  13   3       10.37       11.46      1.52 o 
   1  13   3       11.93       12.27      2.17 o 
   2  13   3        9.33        9.62      2.08 o 
   0   0   4      335.02      377.03      2.28 o 
   1   0   4      351.76      385.75      6.88 o 
   2   0   4      705.55      711.63     22.48 o 
   3   0   4       76.92       72.57      2.09 o 
   4   0   4       17.99       21.43      1.54 o 
   5   0   4      167.86      167.57      4.18 o 
   6   0   4        1.13        1.76      0.39 o 
  -6   1   4       24.74       28.70      2.49 o 
  -5   1   4       12.59       14.73      1.79 o 
  -4   1   4      144.61      145.86      3.43 o 
  -3   1   4       68.00       59.77      2.08 o 
  -2   1   4      489.03      531.85      4.44 o 
  -1   1   4      116.18       92.34      1.77 o 
   0   1   4     3059.91     2778.54     53.15 o 
   1   1   4      115.78      106.56      1.88 o 
   2   1   4      503.76      548.88      4.47 o 
   3   1   4       68.18       60.41      2.05 o 
   4   1   4      146.59      142.80      3.43 o 
   5   1   4       12.25       10.05      1.90 o 
   6   1   4       24.97       27.86      2.71 o 
  -6   2   4        6.32        8.56      1.91 o 
  -5   2   4      133.97      124.23      3.80 o 
  -4   2   4       14.17       15.64      1.65 o 
  -3   2   4      312.18      262.14      3.75 o 
  -2   2   4      476.44      467.15      4.32 o 
  -1   2   4      415.75      450.71      3.78 o 
   0   2   4      840.89      897.15     32.22 o 
   1   2   4      428.06      473.19      3.77 o 
   2   2   4      477.74      467.00      4.28 o 
   3   2   4      315.33      285.16      3.87 o 
   4   2   4       15.22       13.21      1.66 o 
   5   2   4      133.57      134.70      3.91 o 
   6   2   4        5.92        4.19      2.08 o 
  -6   3   4        0.04        1.54      1.93 o 
  -5   3   4       46.79       46.87      2.70 o 
  -4   3   4       59.52       54.35      2.46 o 
  -3   3   4       87.40       82.98      2.47 o 
  -2   3   4      441.63      433.66      4.38 o 
  -1   3   4       53.19       49.85      1.62 o 
   0   3   4     4048.42     3825.73    126.35 o 
   1   3   4       58.04       45.95      1.52 o 
   2   3   4      449.73      450.11      4.35 o 
   3   3   4       86.44       82.52      2.44 o 
   4   3   4       60.08       56.99      2.44 o 
   5   3   4       48.39       46.46      2.64 o 
   6   3   4        0.09        0.73      2.06 o 
  -6   4   4       25.78       27.41      2.52 o 
  -5   4   4      125.80      115.24      3.81 o 
  -4   4   4       43.64       45.28      2.46 o 
  -3   4   4      116.18      113.95      3.00 o 
  -2   4   4      490.96      474.66      4.81 o 
  -1   4   4     1075.13     1252.75      7.08 o 
   0   4   4       26.81       20.56      0.96 o 
   1   4   4     1057.58     1238.37      6.92 o 
   2   4   4      489.09      501.87      4.84 o 
   3   4   4      111.35      108.28      2.86 o 
   4   4   4       42.11       40.80      2.40 o 
   5   4   4      123.56      109.93      3.87 o 
   6   4   4       25.73       28.28      2.62 o 
  -5   5   4       91.21       84.64      3.33 o 
  -4   5   4      125.80      122.26      3.66 o 
  -3   5   4       88.46       77.70      2.69 o 
  -2   5   4      318.90      342.86      4.35 o 
  -1   5   4      327.24      328.38      3.93 o 
   0   5   4      379.73      371.45     14.23 o 
   1   5   4      337.50      315.65      3.78 o 
   2   5   4      308.94      345.06      4.31 o 
   3   5   4       89.60       82.45      2.69 o 
   4   5   4      126.40      119.39      3.57 o 
   5   5   4       89.22       89.30      3.60 o 
  -5   6   4       38.77       37.70      2.71 o 
  -4   6   4       98.86       97.73      3.46 o 
  -3   6   4      237.42      238.53      4.19 o 
  -2   6   4      127.01      128.48      3.09 o 
  -1   6   4       40.62       49.00      1.94 o 
   0   6   4      100.81       97.14      5.94 o 
   1   6   4       41.88       44.83      1.90 o 
   2   6   4      118.86      140.40      3.07 o 
   3   6   4      242.51      249.38      4.37 o 
   4   6   4      101.10      104.17      3.50 o 
   5   6   4       39.68       42.27      2.76 o 
  -5   7   4       11.73       15.11      2.11 o 
  -4   7   4       32.50       38.90      2.42 o 
  -3   7   4      182.83      176.49      4.06 o 
  -2   7   4        8.70        9.81      1.48 o 
  -1   7   4       11.45       13.45      1.50 o 
   0   7   4      230.45      237.41      8.62 o 
   1   7   4       14.41       12.99      1.45 o 
   2   7   4       10.28        9.48      1.47 o 
   3   7   4      182.89      177.92      4.06 o 
   4   7   4       31.70       38.82      2.46 o 
   5   7   4       11.22       14.91      2.17 o 
  -5   8   4        1.55        1.34      1.77 o 
  -4   8   4       95.66       96.85      3.54 o 
  -3   8   4       37.06       36.45      2.34 o 
  -2   8   4      514.30      508.13      6.20 o 
  -1   8   4       53.50       48.36      2.23 o 
   0   8   4      282.61      283.52     15.32 o 
   1   8   4       55.07       51.23      2.23 o 
   2   8   4      509.97      514.95      6.15 o 
   3   8   4       35.33       33.31      2.32 o 
   4   8   4       99.25      100.54      3.85 o 
   5   8   4        1.56        1.51      2.04 o 
  -4   9   4        1.88        4.28      1.82 o 
  -3   9   4        8.53        8.56      1.81 o 
  -2   9   4       92.33       77.53      3.03 o 
  -1   9   4       95.39       98.80      3.15 o 
   0   9   4      271.44      295.29      3.33 o 
   1   9   4       97.44      101.96      3.12 o 
   2   9   4       94.81       82.98      3.13 o 
   3   9   4        8.14        6.29      1.89 o 
   4   9   4        1.89        4.38      1.92 o 
  -4  10   4        0.84        1.11      1.83 o 
  -3  10   4       12.86       13.34      1.96 o 
  -2  10   4       88.22       89.94      3.36 o 
  -1  10   4      125.09      125.68      3.86 o 
   0  10   4        6.21        7.00      1.23 o 
   1  10   4      122.98      122.59      3.52 o 
   2  10   4       85.44       93.32      3.40 o 
   3  10   4       12.78       13.81      2.20 o 
   4  10   4        0.61        1.58      1.91 o 
  -3  11   4       23.03       24.68      2.38 o 
  -2  11   4        0.37        1.29      1.69 o 
  -1  11   4       25.81       30.57      2.40 o 
   0  11   4        8.58        9.31      1.34 o 
   1  11   4       27.67       28.97      2.28 o 
   2  11   4        0.32        0.72      1.67 o 
   3  11   4       23.04       20.76      2.33 o 
  -2  12   4       22.71       22.90      2.51 o 
  -1  12   4        5.07        6.77      1.86 o 
   0  12   4        2.17        2.63      1.61 o 
   1  12   4        5.19        0.75      1.95 o 
   2  12   4       22.74       28.77      2.39 o 
  -1  13   4        8.79        9.41      2.29 o 
   0  13   4        0.92        0.89      2.78 o 
   1  13   4        9.44        8.82      1.97 o 
   1   0   5     2576.75     2394.42     35.55 o 
   2   0   5       49.72       49.57      1.36 o 
   3   0   5      145.20      160.43      7.26 o 
   4   0   5        6.53        9.06      1.06 o 
   5   0   5        3.67        6.84      1.64 o 
   6   0   5        6.13        4.24      1.60 o 
  -6   1   5        8.29        8.37      2.15 o 
  -5   1   5       10.36       12.31      1.82 o 
  -4   1   5      344.20      338.08      5.08 o 
  -3   1   5      163.05      161.75      3.11 o 
  -2   1   5      276.34      240.72      3.26 o 
  -1   1   5      346.93      392.45      3.69 o 
   0   1   5      321.44      413.77     19.68 o 
   1   1   5      348.97      405.16      3.70 o 
   2   1   5      283.19      256.26      3.33 o 
   3   1   5      161.82      179.59      3.19 o 
   4   1   5      338.58      331.46      4.95 o 
   5   1   5       10.44        8.84      1.86 o 
   6   1   5        8.06       12.03      2.07 o 
  -6   2   5        0.34        0.20      1.83 o 
  -5   2   5      108.40      104.50      3.58 o 
  -4   2   5        7.73        6.91      1.38 o 
  -3   2   5        7.24        9.58      1.31 o 
  -2   2   5      487.20      569.23      5.01 o 
  -1   2   5      531.75      504.44      4.31 o 
   0   2   5       33.77       31.88      0.80 o 
   1   2   5      517.51      517.66      4.24 o 
   2   2   5      491.26      541.67      4.80 o 
   3   2   5        7.88        9.37      1.23 o 
   4   2   5        7.43        7.26      1.51 o 
   5   2   5      107.38      110.30      3.68 o 
   6   2   5        0.33        3.23      1.88 o 
  -6   3   5       22.18       23.27      2.69 o 
  -5   3   5        4.95        6.47      1.94 o 
  -4   3   5       47.48       41.75      2.29 o 
  -3   3   5      199.10      198.37      3.56 o 
  -2   3   5      672.85      670.41      5.69 o 
  -1   3   5       10.14        8.66      1.00 o 
   0   3   5     1191.58     1399.34     12.24 o 
   1   3   5       10.16        7.83      1.01 o 
   2   3   5      691.59      721.93      5.72 o 
   3   3   5      193.59      200.84      3.53 o 
   4   3   5       46.19       48.35      2.27 o 
   5   3   5        5.43        5.59      1.75 o 
   6   3   5       22.88       20.28      2.81 o 
  -5   4   5       98.11       94.81      3.63 o 
  -4   4   5      198.77      196.60      4.44 o 
  -3   4   5       58.21       64.87      2.41 o 
  -2   4   5       41.29       51.82      2.01 o 
  -1   4   5      412.97      387.36      4.24 o 
   0   4   5        0.09        0.74      2.30 o 
   1   4   5      414.90      390.07      4.12 o 
   2   4   5       43.29       45.83      1.94 o 
   3   4   5       59.77       64.96      2.31 o 
   4   4   5      201.42      199.76      4.34 o 
   5   4   5      100.91       93.39      3.66 o 
  -5   5   5        6.68        9.51      2.17 o 
  -4   5   5      252.47      264.16      4.99 o 
  -3   5   5      136.36      134.52      3.52 o 
  -2   5   5      227.83      226.54      3.76 o 
  -1   5   5       97.43       85.12      2.44 o 
   0   5   5      648.65      729.00     38.38 o 
   1   5   5       97.64       87.50      2.39 o 
   2   5   5      231.14      221.01      3.57 o 
   3   5   5      140.18      129.54      3.26 o 
   4   5   5      243.17      253.15      4.98 o 
   5   5   5        6.82        7.72      2.24 o 
  -5   6   5       33.66       33.18      2.73 o 
  -4   6   5        4.57        5.41      1.71 o 
  -3   6   5      418.67      441.46      5.88 o 
  -2   6   5      168.56      177.36      3.51 o 
  -1   6   5      528.48      528.58      5.48 o 
   0   6   5      582.53      593.25     18.04 o 
   1   6   5      521.30      536.25      5.47 o 
   2   6   5      173.26      173.23      3.41 o 
   3   6   5      423.80      428.43      5.71 o 
   4   6   5        4.63        8.93      1.79 o 
   5   6   5       34.63       37.70      2.75 o 
  -5   7   5       25.91       27.24      2.63 o 
  -4   7   5       84.85       75.77      3.26 o 
  -3   7   5      221.32      215.62      4.66 o 
  -2   7   5        0.29        0.53      1.44 o 
  -1   7   5      218.35      205.79      3.72 o 
   0   7   5        2.01        1.36      0.85 o 
   1   7   5      222.71      215.89      3.81 o 
   2   7   5        0.43        0.29      1.35 o 
   3   7   5      213.26      222.89      4.57 o 
   4   7   5       82.21       80.90      3.34 o 
   5   7   5       25.52       29.71      2.70 o 
  -4   8   5       31.12       35.52      2.71 o 
  -3   8   5        1.83        3.12      1.66 o 
  -2   8   5       46.61       50.14      2.62 o 
  -1   8   5       53.56       52.68      2.41 o 
   0   8   5       54.96       54.25      1.67 o 
   1   8   5       50.43       48.43      2.31 o 
   2   8   5       45.66       48.37      2.53 o 
   3   8   5        1.99        3.01      1.67 o 
   4   8   5       30.39       31.85      2.61 o 
  -4   9   5        6.94        6.68      1.96 o 
  -3   9   5       51.63       54.08      2.95 o 
  -2   9   5      166.28      159.72      4.15 o 
  -1   9   5       46.42       46.53      2.44 o 
   0   9   5      166.11      148.64      5.09 o 
   1   9   5       45.19       42.22      2.46 o 
   2   9   5      167.91      171.72      4.19 o 
   3   9   5       51.41       54.54      2.93 o 
   4   9   5        6.70        8.94      2.09 o 
  -4  10   5       51.22       48.02      3.16 o 
  -3  10   5       35.13       31.90      2.43 o 
  -2  10   5       13.80       17.34      2.08 o 
  -1  10   5       38.12       28.57      2.42 o 
   0  10   5       12.90       16.14      1.68 o 
   1  10   5       38.73       35.64      2.32 o 
   2  10   5       14.37       14.11      2.06 o 
   3  10   5       35.59       31.72      2.66 o 
   4  10   5       52.03       46.36      3.37 o 
  -3  11   5       50.77       58.30      3.24 o 
  -2  11   5        2.92        2.60      1.79 o 
  -1  11   5        1.85        4.21      1.65 o 
   0  11   5       44.12       45.03      1.93 o 
   1  11   5        1.87        2.01      1.78 o 
   2  11   5        2.90        0.00      1.85 o 
   3  11   5       51.49       55.52      3.20 o 
  -2  12   5       15.25       10.96      2.35 o 
  -1  12   5        1.57        1.91      1.82 o 
   0  12   5       72.62       78.43      2.54 o 
   1  12   5        1.58        0.67      1.90 o 
   2  12   5       15.20       16.62      2.34 o 
   0  13   5       16.26       16.68      1.74 o 
   0   0   6       62.16       71.77      1.82 o 
   1   0   6      152.75      164.99      1.93 o 
   2   0   6       26.48       25.68      2.86 o 
   3   0   6      542.74      497.99      7.70 o 
   4   0   6        0.00        0.52      1.00 o 
   5   0   6        0.71        0.30      1.24 o 
   6   0   6        6.94        6.27      1.53 o 
  -6   1   6       64.15       67.68      3.64 o 
  -5   1   6       13.09       14.56      2.12 o 
  -4   1   6       26.06       25.97      1.88 o 
  -3   1   6      112.59      109.84      3.04 o 
  -2   1   6      236.65      247.72      3.57 o 
  -1   1   6      194.22      210.63      2.98 o 
   0   1   6      104.20       99.86      4.07 o 
   1   1   6      197.57      209.29      2.92 o 
   2   1   6      244.03      253.19      3.57 o 
   3   1   6      116.25      109.75      2.92 o 
   4   1   6       27.20       28.72      1.98 o 
   5   1   6       12.90       14.35      2.04 o 
   6   1   6       64.06       70.27      3.65 o 
  -5   2   6       27.49       23.23      2.40 o 
  -4   2   6       39.77       44.14      2.35 o 
  -3   2   6      527.60      509.56      5.73 o 
  -2   2   6      197.95      198.50      3.26 o 
  -1   2   6      100.40       98.85      2.28 o 
   0   2   6       86.32       84.70      5.86 o 
   1   2   6      105.59      112.71      2.23 o 
   2   2   6      191.64      207.21      3.26 o 
   3   2   6      517.91      524.52      5.67 o 
   4   2   6       39.74       41.72      2.22 o 
   5   2   6       26.64       25.95      2.38 o 
  -5   3   6       43.62       44.86      2.74 o 
  -4   3   6       53.96       45.07      2.53 o 
  -3   3   6       69.82       69.88      2.60 o 
  -2   3   6      241.35      238.13      3.80 o 
  -1   3   6      572.80      562.02      5.10 o 
   0   3   6     1401.11     1333.93     58.83 o 
   1   3   6      577.02      562.71      4.95 o 
   2   3   6      247.28      249.23      3.65 o 
   3   3   6       68.53       67.83      2.59 o 
   4   3   6       54.75       50.53      2.54 o 
   5   3   6       44.71       43.66      2.84 o 
  -5   4   6       11.64       10.22      2.17 o 
  -4   4   6       82.82       79.91      3.07 o 
  -3   4   6      269.04      267.03      4.47 o 
  -2   4   6       47.05       40.54      2.07 o 
  -1   4   6      680.63      687.79      5.95 o 
   0   4   6      243.61      257.39     10.08 o 
   1   4   6      679.43      702.46      5.79 o 
   2   4   6       44.45       44.08      2.02 o 
   3   4   6      271.33      265.34      4.30 o 
   4   4   6       82.04       82.06      3.11 o 
   5   4   6       11.33       10.94      2.19 o 
  -5   5   6       13.54       10.67      2.36 o 
  -4   5   6        1.90        2.36      1.69 o 
  -3   5   6       16.75       15.64      1.80 o 
  -2   5   6      155.19      180.49      3.52 o 
  -1   5   6      142.67      131.71      3.08 o 
   0   5   6      101.33       88.62      4.21 o 
   1   5   6      146.20      130.57      2.79 o 
   2   5   6      148.07      163.70      3.34 o 
   3   5   6       16.98       17.16      1.78 o 
   4   5   6        1.67        3.00      1.51 o 
   5   5   6       12.73        8.96      2.29 o 
  -5   6   6       14.60       14.06      2.35 o 
  -4   6   6       20.98       19.54      2.20 o 
  -3   6   6       29.83       31.42      2.44 o 
  -2   6   6      370.27      364.02      5.19 o 
  -1   6   6      100.28       94.54      2.84 o 
   0   6   6        2.82        4.72      1.44 o 
   1   6   6       96.79       97.02      2.76 o 
   2   6   6      367.38      366.06      5.05 o 
   3   6   6       32.90       36.17      2.30 o 
   4   6   6       23.00       19.92      2.10 o 
   5   6   6       13.99       13.85      2.33 o 
  -5   7   6       13.32       15.00      2.49 o 
  -4   7   6       10.64        8.97      2.15 o 
  -3   7   6      152.02      144.66      3.96 o 
  -2   7   6      436.66      462.75      6.14 o 
  -1   7   6      175.77      161.95      3.76 o 
   0   7   6        1.87        2.92      1.79 o 
   1   7   6      179.38      165.24      3.64 o 
   2   7   6      441.31      424.66      5.77 o 
   3   7   6      152.95      148.12      3.95 o 
   4   7   6       10.16       12.02      2.03 o 
   5   7   6       12.87       15.15      2.43 o 
  -4   8   6       66.23       64.02      3.35 o 
  -3   8   6       41.92       38.70      2.67 o 
  -2   8   6       69.88       69.18      3.01 o 
  -1   8   6      134.28      127.73      3.57 o 
   0   8   6        0.41        1.79      1.25 o 
   1   8   6      136.11      128.59      3.58 o 
   2   8   6       65.74       68.12      2.83 o 
   3   8   6       40.26       40.00      2.52 o 
   4   8   6       67.10       68.04      3.27 o 
  -4   9   6        3.92        4.87      2.06 o 
  -3   9   6       15.68       16.69      2.19 o 
  -2   9   6       35.44       30.34      2.34 o 
  -1   9   6      227.67      215.56      4.80 o 
   0   9   6        7.41        8.05      2.51 o 
   1   9   6      231.96      216.58      4.71 o 
   2   9   6       36.72       29.58      2.31 o 
   3   9   6       15.57       14.06      2.25 o 
   4   9   6        3.82        7.20      1.97 o 
  -3  10   6        0.72        3.87      1.79 o 
  -2  10   6       11.68       10.67      2.10 o 
  -1  10   6       42.04       40.91      2.68 o 
   0  10   6       31.22       29.97      4.48 o 
   1  10   6       41.07       44.33      2.75 o 
   2  10   6       11.07       12.67      1.93 o 
   3  10   6        0.76        3.07      1.72 o 
  -3  11   6       12.86       14.47      2.29 o 
  -2  11   6        4.92        4.58      2.00 o 
  -1  11   6       15.37       17.33      2.30 o 
   0  11   6       10.81        9.82      1.47 o 
   1  11   6       15.66       21.44      2.12 o 
   2  11   6        4.70        7.25      2.04 o 
   3  11   6       12.74       11.45      2.38 o 
  -2  12   6       18.49       16.78      2.47 o 
  -1  12   6        1.91        0.21      1.86 o 
   0  12   6        0.01        0.39      1.35 o 
   1  12   6        1.76        0.30      2.05 o 
   2  12   6       18.00       23.53      2.45 o 
   1   0   7      243.56      209.43      2.33 o 
   2   0   7      144.38      138.35      3.41 o 
   3   0   7      132.22      130.04      6.51 o 
   4   0   7      129.05      124.92      6.99 o 
   5   0   7        8.96       12.23      1.56 o 
  -5   1   7        6.38        6.18      2.07 o 
  -4   1   7      205.41      206.87      4.70 o 
  -3   1   7        3.36        1.93      1.33 o 
  -2   1   7      556.12      572.18      5.82 o 
  -1   1   7      438.96      423.59      4.61 o 
   0   1   7       33.51       28.63      1.51 o 
   1   1   7      439.41      451.82      4.66 o 
   2   1   7      563.41      592.42      5.72 o 
   3   1   7        3.27        4.04      1.32 o 
   4   1   7      211.05      206.73      4.54 o 
   5   1   7        6.09        9.06      1.98 o 
  -5   2   7        3.13        5.49      1.90 o 
  -4   2   7        9.86        9.65      1.83 o 
  -3   2   7        4.45        6.11      1.41 o 
  -2   2   7      153.60      171.70      3.38 o 
  -1   2   7      406.07      408.65      4.62 o 
   0   2   7       84.16       89.00      1.79 o 
   1   2   7      386.77      408.92      4.46 o 
   2   2   7      148.16      166.78      3.15 o 
   3   2   7        4.54        7.49      1.45 o 
   4   2   7       10.04        6.67      1.81 o 
   5   2   7        3.38        3.47      2.00 o 
  -5   3   7       42.95       46.37      2.85 o 
  -4   3   7        7.67       11.50      1.88 o 
  -3   3   7       10.67        8.82      1.47 o 
  -2   3   7      337.85      316.24      4.52 o 
  -1   3   7      251.26      264.75      3.86 o 
   0   3   7       18.05       16.14      2.57 o 
   1   3   7      260.30      274.43      3.80 o 
   2   3   7      333.03      335.79      4.42 o 
   3   3   7       12.06        8.53      1.53 o 
   4   3   7        6.40        9.22      1.62 o 
   5   3   7       43.23       39.53      2.79 o 
  -5   4   7       67.48       70.46      3.57 o 
  -4   4   7      147.15      143.06      4.19 o 
  -3   4   7       22.67       21.88      1.94 o 
  -2   4   7        1.34        2.42      1.27 o 
  -1   4   7      321.67      332.17      4.47 o 
   0   4   7      146.11      130.09      4.44 o 
   1   4   7      317.02      310.58      4.13 o 
   2   4   7        0.94        3.15      1.16 o 
   3   4   7       24.26       21.92      1.93 o 
   4   4   7      149.08      147.07      3.98 o 
   5   4   7       66.72       67.93      3.53 o 
  -5   5   7       33.80       35.46      2.97 o 
  -4   5   7       54.85       57.85      2.92 o 
  -3   5   7      179.23      172.88      4.26 o 
  -2   5   7      106.09      101.19      3.15 o 
  -1   5   7      129.91      124.49      3.18 o 
   0   5   7       19.58       25.95      2.12 o 
   1   5   7      125.73      121.41      3.00 o 
   2   5   7      108.85      107.75      2.99 o 
   3   5   7      172.51      170.40      4.07 o 
   4   5   7       53.41       54.56      2.81 o 
   5   5   7       33.74       29.69      2.89 o 
  -5   6   7       32.80       27.68      2.99 o 
  -4   6   7      112.28      115.29      3.96 o 
  -3   6   7       95.91       94.00      3.50 o 
  -2   6   7      133.00      135.53      3.68 o 
  -1   6   7        9.51        9.22      1.47 o 
   0   6   7      321.15      321.37      7.57 o 
   1   6   7       11.30       12.00      1.47 o 
   2   6   7      130.96      127.81      3.45 o 
   3   6   7       97.15       87.19      3.24 o 
   4   6   7      113.99      113.60      3.88 o 
   5   6   7       33.98       31.53      2.84 o 
  -4   7   7       25.67       24.35      2.55 o 
  -3   7   7       47.07       47.61      2.73 o 
  -2   7   7      372.15      383.85      5.99 o 
  -1   7   7       41.66       35.83      2.25 o 
   0   7   7        2.92        0.01      2.66 o 
   1   7   7       41.93       39.55      2.27 o 
   2   7   7      373.46      376.95      5.63 o 
   3   7   7       50.26       43.61      2.59 o 
   4   7   7       25.54       20.53      2.54 o 
  -4   8   7       10.78        9.65      2.10 o 
  -3   8   7        0.31        2.09      1.78 o 
  -2   8   7       53.13       51.20      2.80 o 
  -1   8   7      150.14      158.96      4.13 o 
   0   8   7        0.85        0.34      1.05 o 
   1   8   7      147.22      150.46      3.86 o 
   2   8   7       53.90       48.86      2.74 o 
   3   8   7        0.24        1.19      1.74 o 
   4   8   7       11.51       10.35      2.14 o 
  -3   9   7       11.25       12.82      2.23 o 
  -2   9   7        1.47        3.41      1.66 o 
  -1   9   7       40.65       39.21      2.54 o 
   0   9   7        3.11        4.31      2.39 o 
   1   9   7       41.43       33.21      2.47 o 
   2   9   7        1.78        0.08      1.69 o 
   3   9   7       10.93       15.84      2.04 o 
  -3  10   7       11.49        7.30      2.26 o 
  -2  10   7        6.86        7.60      2.17 o 
  -1  10   7      116.38      115.53      3.95 o 
   0  10   7      106.60      103.36      5.33 o 
   1  10   7      115.46      116.96      3.89 o 
   2  10   7        6.49        5.17      1.80 o 
   3  10   7       12.25       10.90      2.21 o 
  -2  11   7       30.62       29.82      2.77 o 
  -1  11   7       19.56       18.68      2.40 o 
   0  11   7        2.52        2.91      1.36 o 
   1  11   7       19.21       16.99      2.40 o 
   2  11   7       30.44       33.70      2.77 o 
  -1  12   7        0.73        4.44      1.85 o 
   0  12   7       78.01       84.35      2.65 o 
   1  12   7        0.76        0.52      1.86 o 
   0   0   8      561.11      519.76     10.88 o 
   1   0   8        7.00       10.11      3.69 o 
   2   0   8       40.91       40.33      2.81 o 
   3   0   8       28.46       30.01      2.15 o 
   4   0   8      177.98      181.15      6.13 o 
   5   0   8       10.98       14.40      1.98 o 
  -5   1   8       81.23       78.92      3.72 o 
  -4   1   8       25.27       25.80      2.26 o 
  -3   1   8        8.61        9.18      1.55 o 
  -2   1   8        2.66        4.16      1.19 o 
  -1   1   8      267.10      269.63      4.06 o 
   0   1   8      874.34      897.66     31.07 o 
   1   1   8      263.77      278.44      4.06 o 
   2   1   8        2.15        4.72      1.23 o 
   3   1   8       10.98       10.61      1.61 o 
   4   1   8       23.98       25.76      2.36 o 
   5   1   8       80.58       83.91      3.76 o 
  -5   2   8        0.22        0.32      2.08 o 
  -4   2   8        6.42        7.77      1.78 o 
  -3   2   8      196.92      174.73      4.19 o 
  -2   2   8      447.07      441.46      5.59 o 
  -1   2   8        7.62        6.29      1.25 o 
   0   2   8      156.69      147.93      8.73 o 
   1   2   8        6.96        6.38      1.35 o 
   2   2   8      441.63      433.74      5.40 o 
   3   2   8      192.14      175.27      4.00 o 
   4   2   8        6.56        7.81      1.78 o 
   5   2   8        0.33        2.01      2.02 o 
  -5   3   8      135.73      133.24      4.74 o 
  -4   3   8       47.31       47.29      2.72 o 
  -3   3   8       77.87       75.00      2.97 o 
  -2   3   8      106.43      106.45      3.12 o 
  -1   3   8       35.18       40.63      2.04 o 
   0   3   8       29.48       23.76      2.44 o 
   1   3   8       33.23       36.05      1.86 o 
   2   3   8      102.67      107.52      3.03 o 
   3   3   8       81.66       83.53      2.96 o 
   4   3   8       48.75       48.39      2.63 o 
   5   3   8      134.51      136.02      4.45 o 
  -5   4   8        2.71        5.60      2.16 o 
  -4   4   8       66.87       61.76      3.31 o 
  -3   4   8      347.66      344.69      5.94 o 
  -2   4   8      227.87      203.72      4.26 o 
  -1   4   8       56.63       57.89      2.38 o 
   0   4   8      354.85      362.25     18.10 o 
   1   4   8       60.53       57.52      2.23 o 
   2   4   8      230.16      221.36      4.12 o 
   3   4   8      352.63      343.04      5.55 o 
   4   4   8       68.23       69.25      2.97 o 
   5   4   8        2.60        1.11      2.07 o 
  -5   5   8       29.44       27.67      2.83 o 
  -4   5   8        3.30        4.43      2.04 o 
  -3   5   8       61.59       66.52      3.03 o 
  -2   5   8      131.87      133.72      3.71 o 
  -1   5   8       19.73       20.11      1.75 o 
   0   5   8       14.18       11.04      1.33 o 
   1   5   8       21.43       21.28      1.70 o 
   2   5   8      134.15      125.69      3.37 o 
   3   5   8       58.12       61.01      2.85 o 
   4   5   8        3.14        5.18      1.93 o 
  -4   6   8       18.74       20.65      2.68 o 
  -3   6   8        1.44        3.06      1.70 o 
  -2   6   8       28.82       24.24      2.19 o 
  -1   6   8       13.17       14.22      1.69 o 
   0   6   8       30.56       32.77      2.22 o 
   1   6   8       12.51       14.12      1.65 o 
   2   6   8       30.55       27.40      2.06 o 
   3   6   8        1.27        2.61      1.60 o 
   4   6   8       19.10       17.93      2.42 o 
  -4   7   8       25.26       23.53      2.75 o 
  -3   7   8       49.65       53.29      2.96 o 
  -2   7   8      131.56      131.86      4.09 o 
  -1   7   8       37.58       35.37      2.26 o 
   0   7   8       55.21       61.29      1.93 o 
   1   7   8       38.22       31.29      2.17 o 
   2   7   8      130.13      138.25      3.81 o 
   3   7   8       48.71       49.10      2.72 o 
   4   7   8       23.74       25.62      2.44 o 
  -4   8   8       10.99       13.03      2.32 o 
  -3   8   8       31.53       30.79      2.81 o 
  -2   8   8       43.72       40.02      2.72 o 
  -1   8   8       71.82       69.78      3.15 o 
   0   8   8       43.96       46.08      2.93 o 
   1   8   8       68.18       64.49      2.94 o 
   2   8   8       42.04       39.54      2.48 o 
   3   8   8       32.63       34.94      2.52 o 
   4   8   8       10.75        9.19      2.44 o 
  -3   9   8       49.21       54.95      3.21 o 
  -2   9   8       28.86       38.85      2.72 o 
  -1   9   8       47.08       37.84      2.94 o 
   0   9   8        1.55        2.01      1.33 o 
   1   9   8       46.12       47.26      2.80 o 
   2   9   8       28.81       33.53      2.58 o 
   3   9   8       49.99       44.48      2.94 o 
  -2  10   8       20.84       22.95      2.46 o 
  -1  10   8       29.80       36.12      2.70 o 
   0  10   8        6.62        6.23      2.44 o 
   1  10   8       29.68       34.18      2.62 o 
   2  10   8       21.93       19.15      2.26 o 
  -1  11   8        2.31        2.17      2.00 o 
   0  11   8       26.86       22.09      1.80 o 
   1  11   8        2.15        2.12      2.05 o 
   1   0   9        0.26        0.20      0.88 o 
   2   0   9       38.56       34.51      1.54 o 
   3   0   9      262.19      251.24     14.11 o 
   4   0   9      100.06       99.75      2.75 o 
   5   0   9       15.22       13.84      1.84 o 
  -5   1   9       53.77       46.18      3.41 o 
  -4   1   9        9.28        9.97      2.22 o 
  -3   1   9       22.54       24.83      2.12 o 
  -2   1   9       19.14       17.69      1.88 o 
  -1   1   9      550.42      563.03      6.28 o 
   0   1   9        4.06        4.24      2.31 o 
   1   1   9      567.42      588.88      6.32 o 
   2   1   9       20.23       20.11      1.95 o 
   3   1   9       22.63       23.73      2.10 o 
   4   1   9        9.28       13.44      2.12 o 
   5   1   9       54.81       53.91      3.35 o 
  -5   2   9       26.32       23.30      2.90 o 
  -4   2   9       32.28       35.61      2.82 o 
  -3   2   9       28.24       27.33      2.18 o 
  -2   2   9       90.30       81.06      2.95 o 
  -1   2   9      283.44      290.93      4.67 o 
   0   2   9       62.56       65.33      1.72 o 
   1   2   9      287.03      280.58      4.54 o 
   2   2   9       93.68       83.69      2.89 o 
   3   2   9       28.91       26.58      2.19 o 
   4   2   9       31.69       35.61      2.58 o 
   5   2   9       25.86       27.68      2.78 o 
  -4   3   9       44.52       53.93      3.21 o 
  -3   3   9       15.36       16.10      2.13 o 
  -2   3   9       82.85       85.85      3.14 o 
  -1   3   9      106.85       91.64      3.00 o 
   0   3   9       15.32       16.26      1.18 o 
   1   3   9      109.58      104.32      3.02 o 
   2   3   9       85.88       78.03      2.82 o 
   3   3   9       14.82       20.67      2.07 o 
   4   3   9       44.80       51.09      2.94 o 
  -4   4   9       11.88       15.26      2.34 o 
  -3   4   9       56.91       61.97      3.03 o 
  -2   4   9      309.10      324.73      5.69 o 
  -1   4   9        5.83        6.15      1.57 o 
   0   4   9        7.29        9.93      1.33 o 
   1   4   9        6.27        6.80      1.45 o 
   2   4   9      304.25      306.31      5.31 o 
   3   4   9       56.18       56.71      2.83 o 
   4   4   9       11.45       16.67      2.03 o 
  -4   5   9        5.18        3.11      2.05 o 
  -3   5   9       28.39       31.56      2.55 o 
  -2   5   9       17.18       21.42      2.00 o 
  -1   5   9      105.13      103.58      3.29 o 
   0   5   9       61.17       55.28      2.39 o 
   1   5   9      103.43       98.42      3.17 o 
   2   5   9       15.81       15.62      1.91 o 
   3   5   9       29.07       31.92      2.29 o 
   4   5   9        5.53        3.28      1.88 o 
  -4   6   9       22.01       19.02      2.52 o 
  -3   6   9       98.08      103.46      3.96 o 
  -2   6   9       21.14       18.32      2.22 o 
  -1   6   9       93.26       90.43      3.38 o 
   0   6   9       18.87       15.36      1.37 o 
   1   6   9       93.04       93.37      3.28 o 
   2   6   9       22.64       24.34      1.96 o 
   3   6   9       95.68       95.90      3.57 o 
   4   6   9       22.72       23.45      2.46 o 
  -4   7   9        7.56       10.05      2.23 o 
  -3   7   9        2.83        3.78      1.98 o 
  -2   7   9        5.46        7.13      2.03 o 
  -1   7   9       87.86       75.55      3.17 o 
   0   7   9      148.81      143.64      2.89 o 
   1   7   9       89.73       78.48      3.17 o 
   2   7   9        6.20        7.29      1.75 o 
   3   7   9        2.52        3.57      1.78 o 
  -3   8   9       14.01       16.36      2.39 o 
  -2   8   9       31.66       32.07      2.53 o 
  -1   8   9       10.98       13.84      1.94 o 
   0   8   9        6.83       11.09      2.01 o 
   1   8   9       11.24       12.85      1.98 o 
   2   8   9       30.84       31.12      2.26 o 
   3   8   9       15.29       13.69      2.12 o 
  -2   9   9       52.27       59.12      3.18 o 
  -1   9   9       37.50       32.74      2.73 o 
   0   9   9        0.28        1.43      2.10 o 
   1   9   9       38.49       34.52      2.76 o 
   2   9   9       51.75       47.82      2.90 o 
  -2  10   9       12.05       17.96      2.45 o 
  -1  10   9        8.68        9.59      2.30 o 
   0  10   9        6.80        8.52      3.14 o 
   1  10   9        8.50        6.26      2.30 o 
   2  10   9       12.17       10.07      2.08 o 
   0   0  10      215.31      240.53      3.45 o 
   1   0  10       13.85       12.60      1.22 o 
   2   0  10      599.27      592.35     24.66 o 
   3   0  10        2.28        4.34      2.35 o 
   4   0  10        4.48        5.11      1.77 o 
  -4   1  10       79.72       70.91      3.70 o 
  -3   1  10       72.28       75.97      3.31 o 
  -2   1  10       19.61       23.87      2.09 o 
  -1   1  10      315.70      312.82      5.16 o 
   0   1  10        0.32        0.73      0.99 o 
   1   1  10      312.51      307.68      5.20 o 
   2   1  10       20.16       24.02      2.07 o 
   3   1  10       71.20       82.16      3.31 o 
   4   1  10       80.69       81.22      3.64 o 
  -4   2  10       85.73       84.89      3.81 o 
  -3   2  10       48.64       58.21      3.06 o 
  -2   2  10      126.45      123.86      3.82 o 
  -1   2  10        0.53        0.43      1.53 o 
   0   2  10       56.63       56.42      2.12 o 
   1   2  10        0.38        2.63      1.49 o 
   2   2  10      124.30      124.26      3.67 o 
   3   2  10       48.84       52.68      2.93 o 
   4   2  10       85.18       76.28      3.64 o 
  -4   3  10       13.96       16.61      2.43 o 
  -3   3  10        3.41        1.50      1.92 o 
  -2   3  10       54.37       51.08      2.83 o 
  -1   3  10      320.02      319.28      5.49 o 
   0   3  10        1.83        1.83      1.76 o 
   1   3  10      321.83      324.97      5.35 o 
   2   3  10       52.54       54.41      2.64 o 
   3   3  10        4.42        3.40      1.74 o 
   4   3  10       13.49       16.99      2.32 o 
  -4   4  10       13.87       14.14      2.33 o 
  -3   4  10       82.46       80.63      3.63 o 
  -2   4  10       81.14       79.86      3.37 o 
  -1   4  10       82.12       81.56      3.20 o 
   0   4  10       63.33       62.50      2.93 o 
   1   4  10       82.55       81.24      3.02 o 
   2   4  10       82.57       82.47      3.07 o 
   3   4  10       82.28       71.81      3.22 o 
   4   4  10       13.91       12.77      2.27 o 
  -4   5  10        3.26        2.34      2.14 o 
  -3   5  10       33.68       36.55      2.77 o 
  -2   5  10        9.30        5.75      2.25 o 
  -1   5  10       34.45       34.18      2.52 o 
   0   5  10       97.79       93.88      2.73 o 
   1   5  10       34.66       36.33      2.35 o 
   2   5  10        9.84       10.87      1.79 o 
   3   5  10       32.70       29.10      2.41 o 
   4   5  10        3.28        4.04      2.12 o 
  -3   6  10        3.13        0.42      2.03 o 
  -2   6  10       90.11       85.65      3.70 o 
  -1   6  10       79.97       81.04      3.44 o 
   0   6  10        0.43        0.77      1.19 o 
   1   6  10       79.44       82.55      3.29 o 
   2   6  10       90.83       85.91      3.36 o 
   3   6  10        3.16        2.75      1.90 o 
  -3   7  10       15.81       20.44      2.50 o 
  -2   7  10        2.64        3.49      1.95 o 
  -1   7  10       17.19       16.43      2.30 o 
   0   7  10       25.17       21.27      1.60 o 
   1   7  10       17.06       13.76      2.20 o 
   2   7  10        2.16        4.56      1.70 o 
   3   7  10       15.55       18.74      2.25 o 
  -2   8  10        1.59        2.30      1.98 o 
  -1   8  10       43.29       49.32      3.04 o 
   0   8  10        0.01        1.31      1.31 o 
   1   8  10       44.67       46.82      3.05 o 
   2   8  10        1.85        0.74      1.68 o 
  -2   9  10       23.46       31.38      2.82 o 
  -1   9  10        5.94        2.17      2.33 o 
   0   9  10        2.44        4.21      2.44 o 
   1   9  10        6.08        8.69      2.05 o 
   2   9  10       23.53       28.19      2.59 o 
   0  10  10       26.70       26.78      1.89 o 
   1   0  11       26.44       25.88      2.30 o 
   2   0  11       46.53       43.13      1.95 o 
   3   0  11        3.94        5.39      1.52 o 
   4   0  11        0.02        3.05      1.39 o 
  -4   1  11       30.34       35.19      2.86 o 
  -3   1  11        2.04        4.24      1.71 o 
  -2   1  11       41.26       39.88      2.71 o 
  -1   1  11      130.77      133.07      3.86 o 
   0   1  11       62.08       62.49      1.93 o 
   1   1  11      124.83      123.94      3.90 o 
   2   1  11       41.87       37.96      2.62 o 
   3   1  11        1.91        1.51      1.77 o 
   4   1  11       31.40       31.94      3.11 o 
  -4   2  11       43.92       42.98      3.22 o 
  -3   2  11       14.39        9.57      2.38 o 
  -2   2  11      215.32      219.16      5.13 o 
  -1   2  11       19.76       15.40      2.12 o 
   0   2  11       35.10       37.53      1.97 o 
   1   2  11       19.31       22.93      2.05 o 
   2   2  11      212.30      208.30      5.00 o 
   3   2  11       13.54        8.90      2.32 o 
   4   2  11       44.14       45.68      3.24 o 
  -4   3  11       37.46       27.97      3.13 o 
  -3   3  11      111.35      114.43      4.37 o 
  -2   3  11       73.02       78.66      3.54 o 
  -1   3  11       33.96       36.17      2.50 o 
   0   3  11       55.75       61.61      1.99 o 
   1   3  11       32.52       36.29      2.52 o 
   2   3  11       71.75       76.13      3.36 o 
   3   3  11      112.33      101.80      3.95 o 
   4   3  11       36.74       35.28      2.67 o 
  -3   4  11       32.92       34.99      2.98 o 
  -2   4  11      136.07      137.07      4.38 o 
  -1   4  11       20.85       18.66      2.27 o 
   0   4  11       58.00       54.37      2.01 o 
   1   4  11       20.76       22.80      2.28 o 
   2   4  11      138.81      125.42      4.04 o 
   3   4  11       33.57       35.19      2.74 o 
  -3   5  11        0.26        0.34      2.05 o 
  -2   5  11       25.75       31.28      2.78 o 
  -1   5  11       11.91       13.67      2.09 o 
   0   5  11       32.91       34.82      1.84 o 
   1   5  11       10.67       14.09      1.86 o 
   2   5  11       26.04       29.36      2.43 o 
   3   5  11        0.32        0.29      1.78 o 
  -3   6  11        4.08        7.13      2.35 o 
  -2   6  11       42.06       43.93      3.16 o 
  -1   6  11        6.64        9.01      2.15 o 
   0   6  11       11.32        9.84      3.52 o 
   1   6  11        6.21        6.61      2.15 o 
   2   6  11       42.98       43.28      2.84 o 
   3   6  11        4.35        3.68      2.19 o 
  -2   7  11        1.53        5.77      1.99 o 
  -1   7  11       39.46       40.24      2.89 o 
   0   7  11        6.78        9.05      1.71 o 
   1   7  11       38.44       39.67      2.88 o 
   2   7  11        1.65        2.57      1.90 o 
  -2   8  11        2.42        1.08      2.39 o 
  -1   8  11        0.98        1.34      2.11 o 
   0   8  11        0.43        2.72      1.38 o 
   1   8  11        1.17        1.54      2.03 o 
   2   8  11        2.58        2.59      2.02 o 
   0   9  11       65.89       64.65      4.11 o 
   0   0  12      234.40      243.02      3.85 o 
   1   0  12      183.18      162.64      9.95 o 
   2   0  12       11.48       12.05      1.46 o 
   3   0  12        5.84        5.56      1.39 o 
  -3   1  12       28.91       27.76      2.46 o 
  -2   1  12       45.25       48.56      2.82 o 
  -1   1  12      125.32      127.00      4.10 o 
   0   1  12      236.73      240.12      5.40 o 
   1   1  12      126.35      124.85      4.16 o 
   2   1  12       47.15       54.83      2.95 o 
   3   1  12       30.83       30.91      2.74 o 
  -3   2  12       38.27       36.30      3.09 o 
  -2   2  12       22.66       25.44      2.52 o 
  -1   2  12       19.64       23.31      2.31 o 
   0   2  12        0.30        1.31      1.27 o 
   1   2  12       19.24       25.84      2.30 o 
   2   2  12       23.36       25.07      2.52 o 
   3   2  12       38.45       41.26      2.99 o 
  -3   3  12        9.21       15.16      2.51 o 
  -2   3  12       10.98       10.95      2.12 o 
  -1   3  12        8.76        7.40      2.13 o 
   0   3  12       16.05       16.57      1.59 o 
   1   3  12        8.62        8.00      1.95 o 
   2   3  12       12.05       11.30      2.12 o 
   3   3  12        9.33       13.22      2.34 o 
  -3   4  12        1.59        3.80      2.16 o 
  -2   4  12       78.22       75.70      3.95 o 
  -1   4  12        1.35        3.57      1.83 o 
   0   4  12       10.34        8.46      1.55 o 
   1   4  12        1.53        1.98      1.94 o 
   2   4  12       77.51       77.97      3.49 o 
   3   4  12        1.51        5.22      1.86 o 
  -2   5  12       23.19       25.67      2.90 o 
  -1   5  12       16.64       15.55      2.47 o 
   0   5  12       63.60       52.31      3.28 o 
   1   5  12       16.06       14.58      2.34 o 
   2   5  12       22.06       19.46      2.68 o 
  -2   6  12        9.68        8.63      2.49 o 
  -1   6  12       28.77       31.36      2.97 o 
   0   6  12       21.50       21.04      2.95 o 
   1   6  12       28.24       31.03      2.73 o 
   2   6  12        9.83       10.45      2.23 o 
  -1   7  12       16.59       15.11      2.55 o 
   0   7  12       10.94        7.58      2.37 o 
   1   7  12       15.92       14.83      2.44 o 
   1   0  13        8.82        6.89      1.76 o 
   2   0  13        2.34        3.06      1.69 o 
  -2   1  13       16.05       14.79      2.41 o 
  -1   1  13       22.78       25.83      2.58 o 
   0   1  13       41.18       36.25      2.94 o 
   1   1  13       23.61       23.20      2.66 o 
   2   1  13       15.73       20.23      2.42 o 
  -2   2  13        3.80        5.13      2.18 o 
  -1   2  13      100.06       91.00      3.87 o 
   0   2  13       68.42       69.21      2.48 o 
   1   2  13       99.96       96.35      3.91 o 
   2   2  13        4.22        4.64      2.14 o 
  -2   3  13       10.26       15.30      2.64 o 
  -1   3  13       44.17       38.44      3.08 o 
   0   3  13        1.21        1.33      1.47 o 
   1   3  13       44.21       47.05      3.14 o 
   2   3  13        9.69       12.20      2.21 o 
  -2   4  13       26.49       27.16      2.85 o 
  -1   4  13       75.38       71.26      3.80 o 
   0   4  13       44.53       51.98      2.32 o 
   1   4  13       77.05       81.30      3.83 o 
   2   4  13       27.18       31.51      2.79 o 
  -1   5  13       27.47       28.30      2.93 o 
   0   5  13       21.10       20.33      1.85 o 
   1   5  13       26.51       25.66      2.73 o 
   0   6  13        0.41        1.85      1.54 o 
   0   0  14        1.00        0.59      2.55 o 
   1   0  14       21.25       22.25      1.76 o 
  -1   1  14       13.00       10.88      2.31 o 
   0   1  14       44.54       44.49      3.17 o 
   1   1  14       13.41       11.27      2.32 o 
  -1   2  14        1.33        3.30      2.16 o 
   0   2  14        6.91        9.45      3.92 o 
   1   2  14        1.49        0.33      2.15 o 
   0   3  14        5.89        5.85      1.50 o 
                                                 
